# Supplementary material for: Sex-Specific Differences in Autophagic Responses to Experimental Ischemic Stroke
Source: Cells. 2021 Jul 20;10(7):1825. doi: 10.3390/cells10071825 (PMC8304137; doi:10.3390/cells10071825)
Supplement: Supplementary file 1 [file cells-10-01825-s001.zip]

Archive with 1 entries (1 files):
- cells-1254253-supplementary.pdf
